# Supplementary material for: Recombinant Expression of Archaeal Superoxide Dismutases in Plant Cell Cultures: A Sustainable Solution with Potential Application in the Food Industry
Source: Antioxidants (Basel). 2022 Aug 31;11(9):1731. doi: 10.3390/antiox11091731 (PMC9495943; doi:10.3390/antiox11091731)
Supplement: Supplementary file 1 [file antioxidants-11-01731-s001.zip]

Archive with 1 entries (1 files):
- antioxidants-1852014-supplementary.pdf
